# Supplementary material for: Revealing the Impact of Genomic Alterations on Cancer Cell Signaling with an Interpretable Deep Learning Model
Source: Cancers (Basel). 2023 Jul 29;15(15):3857. doi: 10.3390/cancers15153857 (PMC10416927; doi:10.3390/cancers15153857)
Supplement: Supplementary file 1 [file cancers-15-03857-s001.zip]

Archive with 1 entries (1 files):
- cancers-2509152-supplementary.pdf
